# Supplementary material for: Carbon Cycling of Lake Kivu (East Africa): Net Autotrophy in the Epilimnion and Emission of CO2 to the Atmosphere Sustained by Geogenic Inputs
Source: PLoS One. 2014 Oct 14;9(10):e109500. doi: 10.1371/journal.pone.0109500 (PMC4196920; doi:10.1371/journal.pone.0109500)
Supplement: Table S1 — Data-set of depth (m), water temperature (°C), specific conductivity at 25°C (µS cm−1), oxygen saturation level (%O2, %), δ13C signature of dissolved inorganic carbon (DIC) (δ13C-DIC, ‰), total alkalinity (TA, mmol L−1), pH, partial pressure of CO2 (pCO2, ppm), dissolved methane concentration (CH4, nmol L−1), particulate organic carbon (POC, mg L−1), δ13C signature of POC (δ13C-POC, ‰), dissolved organic carbon (DOC, mg L−1), δ13C signature of DOC (δ13C-DOC, ‰), total suspended matter (TSM, mg L−1) in Lake Kivu and 12 rivers flowing into Lake Kivu, in March 2007, September 2007, June 2008, April 2009 and October 2010. (XLS) [file pone.0109500.s001.xls]

## Sheet: data
Supplementary Information for: Carbon cycling of Lake Kivu (East Africa): net autotrophy in the epilimnion and emission of CO2 to the atmosphere sustained by geogenic inputs Alberto V. Borges1,*, Cédric Morana 2, Steven Bouillon2, Pierre Servais3, Jean-Pierre Descy4, François Darchambeau1 1 Chemical Oceanography Unit, Université de Liège, Liège, Belgium 2 Department of Earth and Environmental Sci…
Table S1. Data in Lake Kivu and respective rivers in March 2007, September 2007, June 2008, April 2009, and October 2010
Station/River	dd/mm/yyyy hh:mm	Longitude	Latitude	Depth	Water temperature	Specific Conductivity @ 25°C	%O2	δ13C-DIC	TA	pH	pCO2	CH4	POC	δ13C-POC	DOC	δ13C-DOC	TSM
	(UT)	(°E)	(°N)	(m)	(°C)	(µS cm-1)	(%)	(‰)	(mmol L-1)		(ppm)	(nmol L-1)	(mg L-1)	(‰)	(mg L-1)	(‰)	(mg L-1)
13	2007-03-16 07:30:00	29.286	-2.0484	60	23.13	1335	2	2.6	14.615	8.285
13	2007-03-16 07:30:00	29.286	-2.0484	50	23.22	1231	2	3.25	13.39	8.83
13	2007-03-16 07:30:00	29.286	-2.0484	40	23.4	1207	1	3.48	13.177	8.895
13	2007-03-16 07:30:00	29.286	-2.0484	30	23.69	1182	32	3.98	13.07	9.032
13	2007-03-16 07:30:00	29.2834	-2.01706	20	24.25	1171	71	4.12	12.956	9.075
13	2007-03-16 07:30:00	29.2834	-2.01706	10	24.37	1169	76	4.17	12.997	9.085		34
13	2007-03-16 07:30:00	29.2834	-2.01706	1	24.38	1169	76				584
28	2007-03-23 12:59:00	28.9767	-2.34024	60	23.12	1373	2	2.63	14.644	8.246
28	2007-03-23 13:19:00	28.9767	-2.34024	50	23.19	1255	1	3.16	13.49	8.753
28	2007-03-23 13:52:00	28.9767	-2.34024	40	23.4	1187	26	3.59	12.995	8.971
28	2007-03-23 14:09:00	28.9767	-2.34024	30	23.63	1179	42	3.69	12.952	8.998
28	2007-03-23 14:28:00	28.9767	-2.34024	20	24.02	1173	72	3.99	12.93	9.048
28	2007-03-23 14:47:00	28.9767	-2.34024	10	24.3	1169	92	4.19	12.947	9.072		53
28	2007-03-23 15:28:00	28.9767	-2.34024	1	24.71	1170	93				563
53	2007-03-26 09:40:00	28.9843	-2.26949	60	23.15	1322	1	2.71	14.415	8.448
53	2007-03-26 09:40:00	28.9843	-2.26949	50	23.26	1227	1	3.2	13.436	8.872
53	2007-03-26 09:40:00	28.9843	-2.26949	40	23.35	1199	12	3.56	13.107	8.98
53	2007-03-26 09:40:00	28.9843	-2.26949	30	23.65	1184	35	3.78	13.007	9.047
53	2007-03-26 09:40:00	28.9843	-2.26949	20	23.94	1177	55	3.95	12.969	9.089
53	2007-03-26 09:40:00	28.9843	-2.26949	10	24.7	1170	94	4.23	12.948	9.144		46
53	2007-03-26 09:40:00	28.9843	-2.26949	1	25.05	1171	95				599
54	2007-03-26 12:44:00	28.9626	-2.15708	60	23.19	1256	1	3.08	13.776	8.707
54	2007-03-26 12:44:00	28.9626	-2.15708	50	23.38	1203	2	3.33	13.181	8.93
54	2007-03-26 12:44:00	28.9626	-2.15708	40	23.51	1195	11	3.52	13.196	8.979
54	2007-03-26 12:44:00	28.9626	-2.15708	30	23.81	1180	41	3.72	12.989	9.042
54	2007-03-26 12:44:00	28.9626	-2.15708	20	24.26	1172	101	3.99	12.908	9.113
54	2007-03-26 12:44:00	28.9626	-2.15708	10	24.59	1171	129	4.15	12.957	9.125		33
54	2007-03-26 12:44:00	28.9626	-2.15708	1	25.03	1171	97				605
55	2007-03-26 16:13:00	28.9879	-2.02447	60	23.11	1362	1	2.64	14.752	8.207
55	2007-03-26 16:13:00	28.9879	-2.02447	50	23.24	1229	1	3.13	13.564	8.786
55	2007-03-26 16:13:00	28.9879	-2.02447	40	23.41	1204	7	3.54	13.112	8.97
55	2007-03-26 16:13:00	28.9879	-2.02447	30	24.08	1178	68	3.95	12.978	9.073
55	2007-03-26 16:13:00	28.9879	-2.02447	20	24.22	1174	81	4.06	12.943	9.104
55	2007-03-26 16:13:00	28.9879	-2.02447	10	24.49	1171	93	4.2	12.92	9.117		38
55	2007-03-26 16:13:00	28.9879	-2.02447	1	25.66	1171	94				581
56	2007-03-27 04:48:00	29.0299	-1.89855	60	23.17	1271	1	2.9	13.995	1
56	2007-03-27 04:48:00	29.0299	-1.89855	50	23.21	1238	1	3.38	13.364	8.88
56	2007-03-27 04:48:00	29.0299	-1.89855	40	23.38	1209	1	3.57	13.109	8.959
56	2007-03-27 04:48:00	29.0299	-1.89855	30	24.07	1180	65	4.05	13.026	9.075
56	2007-03-27 04:48:00	29.0299	-1.89855	20	24.23	1174	81	4.21	12.972	9.096
56	2007-03-27 04:48:00	29.0299	-1.89855	10	24.48	1172	87	3.96	12.977	9.098		34
56	2007-03-27 04:48:00	29.0299	-1.89855	1	24.49	1172	90				590
57	2007-03-27 08:01:00	29.0722	-1.77587	60				2.81	14.242	8.512
57	2007-03-27 08:01:00	29.0722	-1.77587	50	23.29	1244	1	3.2	13.553	8.786
57	2007-03-27 08:01:00	29.0722	-1.77587	40	23.38	1220	1	3.27	13.432	8.841
57	2007-03-27 08:01:00	29.0722	-1.77587	30	24.33	1174	81	4.27	12.797
57	2007-03-27 08:01:00	29.0722	-1.77587	20	24.42	1173	83	4.17	12.982	9.09
57	2007-03-27 08:01:00	29.0722	-1.77587	10	24.48	1173	83	4.18	12.886	9.09		30
57	2007-03-27 08:01:00	29.0722	-1.77587	1	24.49	1173	83				534
58	2007-03-27 10:55:00	29.1159	-1.66165	60	23.45	1396	2	2.29	14.73	8.244
58	2007-03-27 10:55:00	29.1159	-1.66165	50	23.5	1343	5	2.58	14.51	8.453
58	2007-03-27 10:55:00	29.1159	-1.66165	40	23.65	1343	21	2.63	14.44	8.456
58	2007-03-27 10:55:00	29.1159	-1.66165	30	24.38	1187	82	4.09	13.051	9.078
58	2007-03-27 10:55:00	29.1159	-1.66165	20	24.51	1173	87	4.22	12.98	9.095
58	2007-03-27 10:55:00	29.1159	-1.66165	10	24.54	1173	89	4.23	12.974	9.096		48
58	2007-03-27 10:55:00	29.1159	-1.66165	1	24.7	1173	89				537
59	2007-03-27 15:23:00	29.0496	-1.62	60	23.96	6603	34	-3.03	87.59	6.624
59	2007-03-27 15:23:00	29.0496	-1.62	50	23.8	6451	32	-2.95		6.624
59	2007-03-27 15:23:00	29.0496	-1.62	40	23.64	6301	28	-3.16	82.724	6.871
59	2007-03-27 15:23:00	29.0496	-1.62	30	23.22	5685	21	-3.38	70.701	6.864
59	2007-03-27 15:23:00	29.0496	-1.62	20	22.58	4926	15	-4.01	57.033	6.86
59	2007-03-27 15:23:00	29.0496	-1.62	10	23.62	1601	88	1.21	16.238	7.696		371
59	2007-03-27 15:23:00	29.0496	-1.62	1	24.34	1608	91				14213
60	2007-03-28 15:26:00	29.1645	-1.82458	60	23.15	1331	1	2.7	14.014	8.637
60	2007-03-28 15:26:00	29.1645	-1.82458	50	23.23	1248	1	3.13	13.485	8.865
60	2007-03-28 15:26:00	29.1645	-1.82458	40	23.32	1216	1	2.71	13.299	8.941
60	2007-03-28 15:26:00	29.1645	-1.82458	30	24.05	1180	69	3.99	13	9.127
60	2007-03-28 15:26:00	29.1645	-1.82458	20	24.34	1172	92	4.29	12.995	9.163
60	2007-03-28 15:26:00	29.1645	-1.82458	10	24.41	1172	95	4.12	13.031	9.166		30
60	2007-03-28 15:26:00	29.1645	-1.82458	1	24.79	1172	93				592
61	2007-03-28 18:45:00	29.2165	-1.98638	60	23.17	1300	1	2.72	14.198	8.543
61	2007-03-28 18:45:00	29.2165	-1.98638	50	23.24	1231	1	3.13	13.37	9.06
61	2007-03-28 18:45:00	29.2165	-1.98638	40	23.38	1211	2	3.38		9.814
61	2007-03-28 18:45:00	29.2165	-1.98638	30	24.09	1179	73	3.93	13.03	9.119
61	2007-03-28 18:45:00	29.2165	-1.98638	20	24.21	1173	87	4.09	12.961	9.134
61	2007-03-28 18:45:00	29.2165	-1.98638	10	24.28	1173	89	4.06	12.964	9.149		44
61	2007-03-28 18:45:00	29.2165	-1.98638	1	24.65	1174	89				587
62	2007-03-28 21:41:00	29.193	-2.1072	60	23.19	1250	1	2.95	13.735	8.739
62	2007-03-28 21:41:00	29.193	-2.1072	50	23.26	1224	1	3.22	13.385	8.911
62	2007-03-28 21:41:00	29.193	-2.1072	40	23.45	1203	5	3.56	13.074	9.006
62	2007-03-28 21:41:00	29.193	-2.1072	30	23.87	1180	50	3.94	12.991	9.084
62	2007-03-28 21:41:00	29.193	-2.1072	20	24.3	1172	89	4.2	12.983	9.146
62	2007-03-28 21:41:00	29.193	-2.1072	10	24.39	1171	92	4.17	12.923	9.148		53
62	2007-03-28 21:41:00	29.193	-2.1072	1	24.79	1173	90				586
63	2007-03-29 00:41:00	29.1365	-2.19067	50	23.25	1224	1	2.96	13.393	8.908
63	2007-03-29 00:41:00	29.1365	-2.19067	40	23.38	1210	1	3.42	13.218	8.949
63	2007-03-29 00:41:00	29.1365	-2.19067	30	23.76	1175	60	3.45	13.005	9.097
63	2007-03-29 00:41:00	29.1365	-2.19067	20	24.25	1173	86	4	12.849	9.138
63	2007-03-29 00:41:00	29.1365	-2.19067	10	24.49	1171	91	4.32	13.049	9.141		48
63	2007-03-29 00:41:00	29.1365	-2.19067	1	24.5	1171	91				597
64	2007-03-29 03:32:00	29.0632	-2.28522	60	23.18	1277	1		13.828	8.695
64	2007-03-29 03:32:00	29.0632	-2.28522	50	23.22	1237	1		13.47	8.849
64	2007-03-29 03:32:00	29.0632	-2.28522	40	23.29	1215	1		13.216	8.956
64	2007-03-29 03:32:00	29.0632	-2.28522	30	23.77	1175	54		13.014	9.082
64	2007-03-29 03:32:00	29.0632	-2.28522	20	23.99	1171	72		12.969	9.114
64	2007-03-29 03:32:00	29.0632	-2.28522	10	24.5	1171	90		12.957	9.135		48
64	2007-03-29 03:32:00	29.0632	-2.28522	1	24.75	1167	91	4.05			594
65	2007-03-29 07:39:00	28.8551	-2.45232	60	23.07	1191	1	3.36	13.136	8.938
65	2007-03-29 07:39:00	28.8551	-2.45232	50	23.23	1185	11	3.44	13.002	8.959
65	2007-03-29 07:39:00	28.8551	-2.45232	40	23.33	1177	31	3.6	12.949	9.015
65	2007-03-29 07:39:00	28.8551	-2.45232	30	23.6	1164	58	3.87	12.838	9.076
65	2007-03-29 07:39:00	28.8551	-2.45232	20	23.72	1158	75	4.06	12.784	9.13
65	2007-03-29 07:39:00	28.8551	-2.45232	10	23.94	1157	78	4.07	12.802	9.136		75
65	2007-03-29 07:39:00	28.8551	-2.45232	1	24.15	1153	84				552
7	2007-08-30 17:00:00	29.2175	-1.986	1	24.1	1205	108				760
7	2007-08-30 17:00:00	29.2175	-1.986	10	23.53	1202	106	3.29	13.243	9.004		58
7	2007-08-30 17:00:00	29.2175	-1.986	20	23.42	1202	101	3.15
7	2007-08-30 17:00:00	29.2175	-1.986	30	23.36	1203	96	3.38	13.244	8.989
7	2007-08-30 17:00:00	29.2175	-1.986	40	23.28	1206	88	3.31	13.255	8.988
7	2007-08-30 17:00:00	29.2175	-1.986	50	23.21	1214	76		13.22	8.968
7	2007-08-30 17:00:00	29.2175	-1.986	60	23.18	1213	71	3.04	13.264	8.933
7	2007-08-30 17:00:00	29.2175	-1.986	80	23.03	1830	2	1.02	19.789	7.124
8	2007-08-31 08:00:00	29.1637	-1.82665	1	23.53						765
8	2007-08-31 08:00:00	29.1637	-1.82665	10	23.4	1235		3.11	13.173	9.001		55
8	2007-08-31 08:00:00	29.1637	-1.82665	20	23.27
8	2007-08-31 08:00:00	29.1637	-1.82665	30	23.15	1195		2.93	13.239	8.961
8	2007-08-31 08:00:00	29.1637	-1.82665	40	23.14	1185		3.11	12.838	8.957
8	2007-08-31 08:00:00	29.1637	-1.82665	50	23.15	1189		3.11	13.385	8.953
8	2007-08-31 08:00:00	29.1637	-1.82665	60	23.1	1302		2.17	14.382	8.461
8	2007-08-31 08:00:00	29.1637	-1.82665	80				1.07	18.814
9	2007-08-31 17:00:00	29.0501	-1.62165	1	23.74	1661	121				11213
9	2007-08-31 17:00:00	29.0501	-1.62165	5	23	1646	117	0.62	16.599	7.918		89
9	2007-08-31 17:00:00	29.0501	-1.62165	10	22.53	1757	82	0.54	16.322	7.781		84
9	2007-08-31 17:00:00	29.0501	-1.62165	20	22.59	5007	2	-4.56	55.261	6.41
9	2007-08-31 17:00:00	29.0501	-1.62165	30	23.15	5672	2	-4.21	83.02	6.508
9	2007-08-31 17:00:00	29.0501	-1.62165	40	23.6	6319	2	-4.28	81.778	6.536
9	2007-08-31 17:00:00	29.0501	-1.62165	50	23.77	6471	2	-4.09	85.943	6.512
9	2007-08-31 17:00:00	29.0501	-1.62165	60	23.89	6584	2	-4.07	88.619	6.518
10	2007-08-31 19:11:00	29.1152	-1.66293	1	24.05	1204	120				781
10	2007-08-31 19:11:00	29.1152	-1.66293	10	23.43	1199	111	2.99	13.282	8.989		103
10	2007-08-31 19:11:00	29.1152	-1.66293	20	23.36	1199	105
10	2007-08-31 19:11:00	29.1152	-1.66293	30	23.3	1199	99	3.05	13.312	8.979
10	2007-08-31 19:11:00	29.1152	-1.66293	40	23.19	1201	88	2.96	13.256	8.966
10	2007-08-31 19:11:00	29.1152	-1.66293	50	23.18	1205	81	3.03	13.255	8.959
10	2007-08-31 19:11:00	29.1152	-1.66293	60	23.11	1381	8	2.32	14.32	8.571
10	2007-08-31 19:11:00	29.1152	-1.66293	80	22.99	1731	2	1.05	18.991	7.199
11	2007-09-01 08:30:00	29.0724	-1.77663	1	23.46	1197	129				736
11	2007-09-01 08:30:00	29.0724	-1.77663	10	23.42	1197	122	3.46	13.177	9.011		72
11	2007-09-01 08:30:00	29.0724	-1.77663	20	23.4	1196	119
11	2007-09-01 08:30:00	29.0724	-1.77663	30	23.3	1197	108	3.27	13.279	9.021
11	2007-09-01 08:30:00	29.0724	-1.77663	40	23.2	1202	92	3.28	13.228	9.016
11	2007-09-01 08:30:00	29.0724	-1.77663	50	23.18	1210	83	3.25	13.24	8.993
11	2007-09-01 08:30:00	29.0724	-1.77663	60	23.12	1340	2	2.28	14.273	8.52
11	2007-09-01 08:30:00	29.0724	-1.77663	80	22.98	1805	1	1.07	19.483	7.157
12	2007-09-01 11:45:00	29.0274	-1.89995	1	23.74	1196	123				767
12	2007-09-01 11:45:00	29.0274	-1.89995	10	23.4	1195	121	3.14	13.192	9.012		79
12	2007-09-01 11:45:00	29.0274	-1.89995	20	23.37	1195	119
12	2007-09-01 11:45:00	29.0274	-1.89995	30	23.32	1196	111	3.12	13.193	9.025
12	2007-09-01 11:45:00	29.0274	-1.89995	40	23.23	1198	99	3.06	13.174	9.013
12	2007-09-01 11:45:00	29.0274	-1.89995	50	23.19	1203	90	3.03	13.22	9.009
12	2007-09-01 11:45:00	29.0274	-1.89995	60	23.17	1265	4	1.4	15.924	7.702
12	2007-09-01 11:45:00	29.0274	-1.89995	80	22.98	1790	2	1.04	18.987	7.246
13	2007-09-01 14:40:00	28.9872	-2.02628	1	24.22	1198	113				759
13	2007-09-01 14:40:00	28.9872	-2.02628	10	23.35	1196	110	3.03	13.21	9.027		197
13	2007-09-01 14:40:00	28.9872	-2.02628	20	23.27	1196	103
13	2007-09-01 14:40:00	28.9872	-2.02628	30	23.2	1197	90	3.18	13.173	9.022
13	2007-09-01 14:40:00	28.9872	-2.02628	40	23.18	1203	81	3.1	13.275	9.002
13	2007-09-01 14:40:00	28.9872	-2.02628	50	23.18	1210	69	2.5	13.259	8.98
13	2007-09-01 14:40:00	28.9872	-2.02628	60	23.14	1280	1	2.58	13.569	8.808
13	2007-09-01 14:40:00	28.9872	-2.02628	80	23	1815	1	1.07	19.451	7.189
14	2007-09-01 17:30:00	28.9613	-2.15668	1	23.6	1196	109				746
14	2007-09-01 17:30:00	28.9613	-2.15668	10	23.32	1195	106	3.19	13.246	9.012		70
14	2007-09-01 17:30:00	28.9613	-2.15668	20	23.23	1195	99
14	2007-09-01 17:30:00	28.9613	-2.15668	30	23.21	1195	94	2.63	13.191	9.006
14	2007-09-01 17:30:00	28.9613	-2.15668	40	23.15	1201	64	2.28	13.228	8.971
14	2007-09-01 17:30:00	28.9613	-2.15668	50	23.13	1198	56	2.33	13.173	8.963
14	2007-09-01 17:30:00	28.9613	-2.15668	60	23.08	1321	1	1.55	14.127	8.568
14	2007-09-01 17:30:00	28.9613	-2.15668	80	23.02	1765	1	0.03	18.318	7.207
15	2007-09-02 10:00:00	29.1916	-2.10969	1	23.48	1201	109				778
15	2007-09-02 10:00:00	29.1916	-2.10969	10	23.34	1201	105	2.55	13.338	9.008		62
15	2007-09-02 10:00:00	29.1916	-2.10969	20	23.3	1200	105
15	2007-09-02 10:00:00	29.1916	-2.10969	30	23.28	1200	101	2.87	13.267	9.006
15	2007-09-02 10:00:00	29.1916	-2.10969	40	23.21	1199	95	2.87	13.247	9.003
15	2007-09-02 10:00:00	29.1916	-2.10969	50	23.2	1200	89	2.74	13.26	8.99
15	2007-09-02 10:00:00	29.1916	-2.10969	60	23.13	1211	58	2.56	13.278	8.946
15	2007-09-02 10:00:00	29.1916	-2.10969	80	22.99	1786	1	0.42	19.36	7.213
16	2007-09-02 15:30:00	29.0632	-2.28516	1	23.26	1195	116				730
16	2007-09-02 15:30:00	29.0632	-2.28516	10	23.2	1194	103	2.78	13.098	9.002		54
16	2007-09-02 15:30:00	29.0632	-2.28516	20	23.13	1194	96
16	2007-09-02 15:30:00	29.0632	-2.28516	30	23.12	1197	88	2.5	13.153	8.987
16	2007-09-02 15:30:00	29.0632	-2.28516	40	23.11	1197	84	2.5	13.092	8.984
16	2007-09-02 15:30:00	29.0632	-2.28516	50	23.08	1195	82	2.51	13.103	8.994
16	2007-09-02 15:30:00	29.0632	-2.28516	60	23.06	1208	54	2.54	13.237	8.952
16	2007-09-02 15:30:00	29.0632	-2.28516	80	23.01	1825	1	0.4	18.886	7.243
17	2007-09-02 17:45:00	28.9887	-2.27515	1	23.51	1192	131				704
17	2007-09-02 17:45:00	28.9887	-2.27515	10	23.34	1191	118	2.71	13.132	9.028		82
17	2007-09-02 17:45:00	28.9887	-2.27515	20	23.21	1195	90
17	2007-09-02 17:45:00	28.9887	-2.27515	30	23.14	1194	77	2.55	13.099	8.981
17	2007-09-02 17:45:00	28.9887	-2.27515	40	23.08	1193	75	2.8	13.107	8.991
17	2007-09-02 17:45:00	28.9887	-2.27515	50	23.08	1193	70	2.54	13.139	8.987
17	2007-09-02 17:45:00	28.9887	-2.27515	60	23.02	1244	1	2.18	13.358	8.821
17	2007-09-02 17:45:00	28.9887	-2.27515	80	23.01	1732	1	0.58	17.961	7.274
18	2007-09-03 17:40:00	28.9764	-2.33841	1	23.73	1190	98				701
18	2007-09-03 17:40:00	28.9764	-2.33841	10	23.29	1191	97	2.8	13.086	9.03		68
18	2007-09-03 17:40:00	28.9764	-2.33841	20	23.15	1195	64
18	2007-09-03 17:40:00	28.9764	-2.33841	30	23.1	1190	72	3	13.063	8.996
18	2007-09-03 17:40:00	28.9764	-2.33841	40	23.08	1189	72	2.6	13.038	8.998
18	2007-09-03 17:40:00	28.9764	-2.33841	50	23.03	1188	67	2.65	13.013	9.004
18	2007-09-03 17:40:00	28.9764	-2.33841	60	22.93	1194	35	2.4	13.037	8.938
18	2007-09-03 17:40:00	28.9764	-2.33841	80	23.02	1650	1	0.47	18.202	7.205
20	2007-09-04 11:00:00	29.1359	-2.1906	1	23.63	1201	117				739
20	2007-09-04 11:00:00	29.1359	-2.1906	10	23.48	1202	116	2.69	13.008	9.012		70
20	2007-09-04 11:00:00	29.1359	-2.1906	20	23.46	1202	113
20	2007-09-04 11:00:00	29.1359	-2.1906	30	23.26	1201	101		13.116	8.99
20	2007-09-04 11:00:00	29.1359	-2.1906	40	23.23	1206	91		13.182	8.972
20	2007-09-04 11:00:00	29.1359	-2.1906	50	23.21	1211	72		13.222	8.952
20	2007-09-04 11:00:00	29.1359	-2.1906	60	23.2	1233	31		13.28	8.872
20	2007-09-04 11:00:00	29.1359	-2.1906	80	23.06	1705	1		19.843	7.181
22	2007-09-04 21:00:00	28.8554	-2.45281	1	22.96	1179	109				704
22	2007-09-04 21:00:00	28.8554	-2.45281	5	22.98	1179	109
22	2007-09-04 21:00:00	28.8554	-2.45281	10	22.98	1179	111	2.87	13.007	9.005		145
22	2007-09-04 21:00:00	28.8554	-2.45281	20	22.95	1180	94
22	2007-09-04 21:00:00	28.8554	-2.45281	30	22.93	1180	76	2.67	12.942	8.994
22	2007-09-04 21:00:00	28.8554	-2.45281	40	22.92	1180	74	2.55	12.955	8.991
22	2007-09-04 21:00:00	28.8554	-2.45281	50	22.9	1180	82	2.7	12.989	9.01
22	2007-09-04 21:00:00	28.8554	-2.45281	60	22.89	1181	86	2.73	13.022	8.989
22	2007-09-04 21:00:00	28.8554	-2.45281	81	22.88	1183	64	2.78	12.931	8.996
23	2007-09-08 17:20:00	29.2864	-2.0474	1	23.77	1203	105				718
23	2007-09-08 17:20:00	29.2864	-2.0474	10	23.42	1202	105	2.85	13.187	9.01		62
23	2007-09-08 17:20:00	29.2864	-2.0474	20	23.39	1202	101
23	2007-09-08 17:20:00	29.2864	-2.0474	30	23.3	1206	89	2.9	13.246	8.99
23	2007-09-08 17:20:00	29.2864	-2.0474	40	23.26	1208	75	2.68	13.231	8.966
23	2007-09-08 17:20:00	29.2864	-2.0474	50	23.21	1217	53	2.51	13.435	8.918
23	2007-09-08 17:20:00	29.2864	-2.0474	60	23.18	1304	12	2.39	13.453	8.869
23	2007-09-08 17:20:00	29.2864	-2.0474	80	23.04	1740	1	0.49	17.294	7.374
7	2008-06-22 19:04:25	29.2877	-2.04628	80	23.05	1839	1	1.02		7.14
7	2008-06-22 18:54:55	29.2877	-2.04628	60	23.19	1303	1	2.43	13.862	8.628
7	2008-06-22 18:46:30	29.2877	-2.04628	50	23.37	1209	67	3.57	13.189	8.98
7	2008-06-22 18:39:15	29.2877	-2.04628	40	23.46	1208	77	3.25	13.14	8.997
7	2008-06-22 18:29:15	29.2877	-2.04628	30	23.48	1207	82	3.5	13.145	9.012
7	2008-06-22 18:19:55	29.2877	-2.04628	20	23.49	1205	82
7	2008-06-22 18:09:10	29.2877	-2.04628	10	23.61	1202	88	3.48	13.089	9.034		120
7	2008-06-22 17:53:20	29.2877	-2.04628	1	23.98	1201	99				597
16	2008-06-27 10:27:50	28.9877	-2.26987	80	23.08	1851	4	1.4	16.708	7.516
16	2008-06-27 10:18:00	28.9877	-2.26987	60	23.16	1341	1	2.46	13.714	8.713
16	2008-06-27 10:14:30	28.9877	-2.26987	50	23.2	1268	1	2.8	13.371	8.853
16	2008-06-27 10:07:22	28.9877	-2.26987	40	23.32	1207	66	3.41	13.154	8.992
16	2008-06-27 09:58:30	28.9877	-2.26987	30	23.35	1203	74	3.49	13.081	9.037
16	2008-06-27 09:44:40	28.9877	-2.26987	20	23.37	1198	91
16	2008-06-27 09:23:20	28.9877	-2.26987	10	23.38	1198	91	3.38	13.087	9.041		46
16	2008-06-27 09:03:20	28.9877	-2.26987	1	23.4	1198	93				602
17	2008-06-27 13:09:43	28.9616	-2.15595	80	23.08	1780	2	1.28	16.992	7.456
17	2008-06-27 12:50:10	28.9616	-2.15595	60	23.16	1349	1	2.47	13.869	8.646
17	2008-06-27 12:44:10	28.9616	-2.15595	50	23.2	1269	1	3.01	13.227	8.93
17	2008-06-27 12:37:50	28.9616	-2.15595	40	23.35	1209	63	3.27	13.102	9.013
17	2008-06-27 12:33:40	28.9616	-2.15595	30	23.36	1203	77	3.34	13.082	9.03
17	2008-06-27 12:29:50	28.9616	-2.15595	20	23.36	1201	82
17	2008-06-27 12:27:00	28.9616	-2.15595	10	23.37	1201	82	3.33	13.131	9.034		77
17	2008-06-27 12:21:40	28.9616	-2.15595	1	23.55	1201	90				626
18	2008-06-27 16:42:40	28.9891	-2.02266	80	23.08	1788	4	1.35	17.173	7.447			0.09	-27.8	1.24	-24.18
18	2008-06-27 16:38:00	28.9891	-2.02266	60	23.19	1319	2	2.88	13.565	8.82			0.31	-37.48	1.5	-20.73
18	2008-06-27 16:31:40	28.9891	-2.02266	50	23.34	1226	47	3.25	13.12	9.012					1.5	-20.9
18	2008-06-27 16:21:10	28.9891	-2.02266	40	23.34	1205	83	3.32	13.176	9.012			0.26	-24.72	1.48	-21.21
18	2008-06-27 16:16:50	28.9891	-2.02266	30	23.35	1206	83	3.25	13.124	9.015					1.56	-21.97
18	2008-06-27 16:08:30	28.9891	-2.02266	20	23.36	1205	83
18	2008-06-27 15:59:30	28.9891	-2.02266	10	23.38	1202	89	3.39	13.107	9.024		59	0.33	-23.98	1.64	-21.8
18	2008-06-27 15:32:00	28.9891	-2.02266	1	23.75	1205	93				635
19	2008-06-28 08:04:10	29.0286	-1.8997	80	23.07	1771	3	1.56	16	7.653
19	2008-06-28 07:55:30	29.0286	-1.8997	60	23.31	1244	32	3.17	13.219	8.992
19	2008-06-28 07:47:10	29.0286	-1.8997	50	23.33	1205	79	3.18	13.123	9.006
19	2008-06-28 07:38:33	29.0286	-1.8997	40	23.33	1207	77	3.19	13.116	9.014
19	2008-06-28 07:30:10	29.0286	-1.8997	30	23.32	1205	78	3.43	13.114	9.013
19	2008-06-28 07:22:57	29.0286	-1.8997	20	23.32	1206	77
19	2008-06-28 07:17:30	29.0286	-1.8997	10	23.32	1205	79	3.34	13.1	9.011		98
19	2008-06-28 07:09:21	29.0286	-1.8997	1	23.32	1205	79				640
20	2008-06-28 11:13:30	29.0729	-1.77547	70	23.09	1560	2	1.72	15.742	7.732
20	2008-06-28 11:10:30	29.0729	-1.77547	60	23.33	1236	62	3.48	13.151	9.018
20	2008-06-28 11:05:20	29.0729	-1.77547	50	23.4	1205	87	3.27	13.117	9.03
20	2008-06-28 10:53:50	29.0729	-1.77547	40	23.41	1204	90	3.08	13.169	9.032
20	2008-06-28 10:49:10	29.0729	-1.77547	30	23.41	1204	90	3.23	13.135	9.033
20	2008-06-28 10:44:40	29.0729	-1.77547	20	23.41	1204	91
20	2008-06-28 10:38:00	29.0729	-1.77547	10	23.43	1203	93	3.16	13.214	9.031		77
20	2008-06-28 10:30:20	29.0729	-1.77547	1	23.59	1204	95				612
21	2008-06-28 15:48:10	29.0502	-1.621	60	23.94	6640	16	-4.14	85.168	6.519			0.45	-24.12
21	2008-06-28 15:47:20	29.0502	-1.621	50	23.85	6543	16	-4.15	85.636	6.554
21	2008-06-28 15:45:40	29.0502	-1.621	40	23.66	6380	15	-4.27	77.494	6.53
21	2008-06-28 15:40:50	29.0502	-1.621	30	23.24	5751	14	-4.41	67.925	6.45
21	2008-06-28 15:20:20	29.0502	-1.621	20	22.64	5005	12	-4.76		6.429			0.48	-25.96
21	2008-06-28 15:04:20	29.0502	-1.621	10	22.6	1763	85	0.71	17.822	7.916			0.54	-27.77	1.52	-21.04
21	2008-06-28 14:56:30	29.0502	-1.621	5	23.07	1656	110	0.86	17.266	7.93		133	0.56	-28.27	1.52	-21.09
21	2008-06-28 14:47:10	29.0502	-1.621	1	23.46	1658	112				13158
22	2008-06-29 09:40:30	29.1161	-1.66344	80	23.06	1771	5	1.23	17.776	7.406
22	2008-06-29 09:35:10	29.1161	-1.66344	60	23.4	1232	66	1.91	13.252	8.955
22	2008-06-29 09:30:00	29.1161	-1.66344	50	23.39	1212	81	3.32	13.125	9.018
22	2008-06-29 09:26:00	29.1161	-1.66344	40	23.41	1203	87	3.36	13.165	9.015
22	2008-06-29 09:18:40	29.1161	-1.66344	30	23.43	1203	88	3.04	13.237	9.02
22	2008-06-29 09:10:10	29.1161	-1.66344	20	23.47	1205	91
22	2008-06-29 09:01:00	29.1161	-1.66344	10	23.48	1205	94	3.14	13.213	9.023		67
22	2008-06-29 08:45:40	29.1161	-1.66344	1	23.5	1205	97				637
23	2008-06-29 13:04:30	29.1637	-1.82665	80	23.05	1787	3	1.08	16.939	7.461			0.16	-26.85	1.6	-19.65
23	2008-06-29 13:02:00	29.1637	-1.82665	60	23.26	1287	4	2.53	13.509	8.826			0.28	-34.89	1.45	-21.31
23	2008-06-29 13:00:10	29.1637	-1.82665	50	23.39	1214	74	2.99	13.168	9.021					1.52	-21.09
23	2008-06-29 12:58:30	29.1637	-1.82665	40	23.43	1205	90	3.03	13.136	9.031			0.33	-23.58	1.48	-21.39
23	2008-06-29 12:55:30	29.1637	-1.82665	30	23.44	1204	92	3.04	13.14	9.033					1.34	-23.19
23	2008-06-29 12:50:20	29.1637	-1.82665	20	23.44	1204	92
23	2008-06-29 12:43:20	29.1637	-1.82665	10	23.46	1203	96	3.3	13.215	9.035		67	0.46	-23.39	1.44	-23.37
23	2008-06-29 12:19:50	29.1637	-1.82665	1	23.86	1204	101				614
24	2008-06-29 16:49:30	29.2172	-1.98625	80	23.17	1342	2	1.25	16.977	7.453
24	2008-06-29 16:37:50	29.2172	-1.98625	60	23.21	1301	2	3.32	13.253	9.019
24	2008-06-29 16:26:30	29.2172	-1.98625	50	23.4	1205	84	3.25	12.893	9.024
24	2008-06-29 16:23:20	29.2172	-1.98625	40	23.41	1205	84	3.24	13.174	9.024
24	2008-06-29 16:19:30	29.2172	-1.98625	30	23.42	1205	84	3.24	13.131	9.022
24	2008-06-29 16:16:10	29.2172	-1.98625	20	23.44	1204	89
24	2008-06-29 16:12:20	29.2172	-1.98625	10	23.51	1204	91	3.36	13.163	9.028		56
24	2008-06-29 16:03:00	29.2172	-1.98625	1	24.12	1206	90				627
25	2008-06-30 08:56:50	29.1919	-2.10765	80	23.05	1797	2	1.16	17.151	7.4			0.24	-26.68	1.61	-20.29
25	2008-06-30 08:51:30	29.1919	-2.10765	60	23.22	1277	1	2.54	13.585	8.754			1.13	-26.55	1.45	-22.24
25	2008-06-30 08:47:10	29.1919	-2.10765	50	23.38	1211	75	3.28	13.149	8.995					1.46	-23.29
25	2008-06-30 08:40:50	29.1919	-2.10765	40	23.4	1206	82	3.14	13.11	9.006			0.46	-24.72	1.47	-20.14
25	2008-06-30 08:32:50	29.1919	-2.10765	30	23.4	1205	86	3.23		8.998					1.52	-24.25
25	2008-06-30 08:17:40	29.1919	-2.10765	20	23.4	1205	87
25	2008-06-30 08:02:00	29.1919	-2.10765	10	23.4	1205	88	3.21	13.153	9.004		44	0.58	-24.16	1.67	-24.54
25	2008-06-30 07:47:40	29.1919	-2.10765	1	23.41	1204	90				629
26	2008-06-30 12:43:20	29.1365	-2.19157	80	23.06	1798	8	1.09	18.026	7.382
26	2008-06-30 12:33:30	29.1365	-2.19157	60	23.18	1287	3	2.52	13.504	8.799
26	2008-06-30 12:27:21	29.1365	-2.19157	50	23.35	1230	28	3.26	13.145	9.013
26	2008-06-30 12:17:50	29.1365	-2.19157	40	23.38	1205	82	3.27	13.235	9.024
26	2008-06-30 12:06:40	29.1365	-2.19157	30	23.4	1203	86	3.26	13.186	9.028
26	2008-06-30 11:53:40	29.1365	-2.19157	20	23.4	1203	86
26	2008-06-30 11:27:50	29.1365	-2.19157	10	23.41	1203	88	3.34	13.136	9.033		46
26	2008-06-30 11:07:30	29.1365	-2.19157	1	23.62	1203	93				612
27	2008-06-30 16:31:20	29.0619	-2.28597	80	23.06	1790	6		17.59	7.405
27	2008-06-30 16:15:40	29.0619	-2.28597	60	23.18	1293	3		13.364	8.9
27	2008-06-30 16:02:10	29.0619	-2.28597	50	23.21	1201	66		13.086	9.014
27	2008-06-30 15:51:20	29.0619	-2.28597	40	23.25	1201	73		13.083	9.019
27	2008-06-30 15:38:40	29.0619	-2.28597	30	23.28	1202	74		13.121	9.023
27	2008-06-30 15:23:10	29.0619	-2.28597	20	23.32	1204	80
27	2008-06-30 15:06:10	29.0619	-2.28597	10	23.37	1204	83	3.41	13.246	9.022		62
27	2008-06-30 14:45:30	29.0619	-2.28597	1	23.96	1205	96				640
29	2008-07-03 06:00:00	28.9763	-2.337	53	23.2	1256	2	1.31	16.891	7.444			0.15	-28.22	1.6	-20.82
29	2008-07-03 06:00:00	28.9763	-2.337	53	23.2	1256	2	2.69	13.457	8.787			0.23	-37.26	1.49	-21.93
29	2008-07-03 06:00:00	28.9763	-2.337	50	23.19	1236	30	3.17	13.054	8.982					1.7	-19.12
29	2008-07-03 06:00:00	28.9763	-2.337	40	23.25	1209	65	3.23	13.086	8.99			0.25	-25.14	1.7	-18.64
29	2008-07-03 06:00:00	28.9763	-2.337	30	23.26	1207	70	3.16	13.086	9.006					1.7	-18.92
29	2008-07-03 06:00:00	28.9763	-2.337	20	23.29	1199	98
29	2008-07-03 06:00:00	28.9763	-2.337	10	23.33	1193	106	3.41	13.047	9.016		41	0.22	-23.18	1.68	-19.66
29	2008-07-03 06:00:00	28.9763	-2.337	1	23.95	1192	113				605
30	2008-07-03 10:00:00	28.8545	-2.45295	80	22.99	1181	81	3.21	12.874	9.05			0.31	-22.73	1.61	-21.13
30	2008-07-03 10:00:00	28.8545	-2.45295	60	22.99	1180	80	3.17	13	9.047			0.28	-22.11	1.54	-22.71
30	2008-07-03 10:00:00	28.8545	-2.45295	50	22.99	1180	80	3.15	12.904	9.039					1.67	-22.12
30	2008-07-03 10:00:00	28.8545	-2.45295	40	22.99	1180	79	3.29	12.888	9.039			0.28	-21.88
30	2008-07-03 10:00:00	28.8545	-2.45295	30	22.99	1180	80	3.21	12.89	9.039					1.51	-22.45
30	2008-07-03 10:00:00	28.8545	-2.45295	20	23	1180	83
30	2008-07-03 10:00:00	28.8545	-2.45295	10	23.01	1179	85	3.26		9.047		30	0.31	-21.55	1.52	-22.03
30	2008-07-03 10:00:00	28.8545	-2.45295	1	23.18	1180	95				597
1	2009-04-21 09:05:25	28.9803	-2.32522	1	24.13	1180	111	2.79	12.945	9.032	673		0.29	-21.59	1.96	-23.08
1	2009-04-21 09:08:55	28.9803	-2.32522	5	24.13	1182	113	2.6	12.942	9.033					1.94	-23.4
1	2009-04-21 09:13:53	28.9803	-2.32522	10	24.08	1182	111	2.69	12.956	9.028		51			1.96	-23.53
1	2009-04-21 09:18:25	28.9803	-2.32522	15	23.88	1188	97	2.56	12.993	9.017					2.01	-23.46
1	2009-04-21 09:22:40	28.9803	-2.32522	20	23.84	1188	93	2.9	12.983	9.024					1.86	-23.29
1	2009-04-21 09:26:10	28.9803	-2.32522	25	23.56	1189	52	3.03	12.982	8.997					1.9	-23.57
1	2009-04-21 09:32:30	28.9803	-2.32522	30	23.46	1187	34	2.59	12.92	8.958					1.75	-22.94
1	2009-04-21 09:37:30	28.9803	-2.32522	35	23.17	1203	2	2.31	12.951	8.914					1.98
1	2009-04-21 09:44:25	28.9803	-2.32522	40	23.02	1228	2	2.04	13.16	8.836					1.93
1	2009-04-21 09:50:30	28.9803	-2.32522	45	23	1250	2	2.07	13.413	8.771					1.93
1	2009-04-21 09:57:15	28.9803	-2.32522	50	23	1254	2	1.81	13.566	8.727					2.04
1	2009-04-21 10:04:00	28.9803	-2.32522	55	22.98	1278	3	1.72	13.708	8.692					2.07
1	2009-04-21 10:11:15	28.9803	-2.32522	60	22.98	1295	3	1.61	13.728	8.661					1.95
1	2009-04-21 10:34:10	28.9803	-2.32522	70	22.98	1418	5	1.11	14.707	8.169					2.16
1	2009-04-21 11:01:10	28.9803	-2.32522	75	23.01	1568	7	0.12	18.869	7.194					2.32
8	2009-04-26 08:42:49	28.8564	-2.4501	1	23.63	1159	105	2.91	12.801	9.052	627
8	2009-04-26 08:58:00	28.8564	-2.4501	10	23.6	1162	102	2.66	12.823	9.052		66
8	2009-04-26 09:14:30	28.8564	-2.4501	20	23.57	1163	102	2.82	12.787	9.058
8	2009-04-26 09:24:35	28.8564	-2.4501	30	23.38	1160	68	2.79	12.874	9.028
8	2009-04-26 09:30:55	28.8564	-2.4501	40	23.05	1192	9	2.44	12.77	9.004
8	2009-04-26 09:32:40	28.8564	-2.4501	50	22.86	1196	3	2.08	12.942	8.875
8	2009-04-26 09:35:45	28.8564	-2.4501	60	22.81	1197	5	1.9	13.01	8.872
8	2009-04-26 09:37:35	28.8564	-2.4501	70	22.79	1194	5	1.81	12.996	8.862
9	2009-04-26 12:17:05	28.9889	-2.2749	1	25	1186	110	3.09	13.033	9.039	667
9	2009-04-26 12:20:15	28.9889	-2.2749	10	24.27	1185	110	3.16	13.038	9.053		83
9	2009-04-26 12:23:25	28.9889	-2.2749	20	23.74	1186	80	2.9	13.008	9.031
9	2009-04-26 12:26:25	28.9889	-2.2749	30	23.38	1210	32	2.8	13.352	8.808
9	2009-04-26 12:29:10	28.9889	-2.2749	40	23.04	1248	7	1.81	13.407	8.811
9	2009-04-26 12:32:05	28.9889	-2.2749	50	23	1265	11	1.85	13.669	8.722
9	2009-04-26 12:35:20	28.9889	-2.2749	60	22.99	1288	13	1.65	13.695	8.681
9	2009-04-26 12:38:25	28.9889	-2.2749	70	23.01	1548	14	1.52	14.059	8.601
10	2009-04-26 14:39:25	28.9614	-2.15633	1	24.87	1188	115	2.88	13.042	9.029	695
10	2009-04-26 14:44:50	28.9614	-2.15633	10	24.32	1187	104		13.008	9.042		72
10	2009-04-26 14:49:30	28.9614	-2.15633	20	24.16	1188	100	3.03	13.049	9.04
10	2009-04-26 14:53:05	28.9614	-2.15633	30	23.58	1212	24	2.88	13.101	8.992
10	2009-04-26 14:55:55	28.9614	-2.15633	40	23.07	1240	7	2.18	13.308	8.846
10	2009-04-26 14:57:45	28.9614	-2.15633	50	22.97	1253	7	1.95	13.597	8.783
10	2009-04-26 15:00:40	28.9614	-2.15633	60	22.97	1276	15	2.37	13.395	8.74
10	2009-04-26 15:03:15	28.9614	-2.15633	70	23	1506	19	2.09	14.387	8.57
11	2009-04-26 17:07:20	28.9863	-2.02548	1	24.85	1189	103	3.39	13.076	9.02	706
11	2009-04-26 17:11:15	28.9863	-2.02548	10	24.34	1188	106	2.84	13.047	9.021		32
11	2009-04-26 17:16:15	28.9863	-2.02548	20	24.2	1190	100	3.07	13.053	9.029
11	2009-04-26 17:19:35	28.9863	-2.02548	30	23.81	1205	59	2.88	13.123	8.991
11	2009-04-26 17:22:25	28.9863	-2.02548	40	23.14	1236	11	2.51	13.275	8.855
11	2009-04-26 17:25:03	28.9863	-2.02548	50	23.01	1247	14	2.3	13.509	8.771
11	2009-04-26 17:28:10	28.9863	-2.02548	60	22.97	1269	20	2.24	13.559	8.781
11	2009-04-26 17:31:45	28.9863	-2.02548	70	22.99	1471	32		13.664	8.695
12	2009-04-27 07:19:40	29.0292	-1.90019	1	24.23	1188	103	3.08	13.067	9.021	652
12	2009-04-27 07:25:50	29.0292	-1.90019	10	24.23	1188	96	3.11	13.058	9.031		26
12	2009-04-27 07:29:45	29.0292	-1.90019	20	24.17	1189	103	3.33		9.025
12	2009-04-27 07:32:40	29.0292	-1.90019	30	23.97	1194	96	3.17	13.085	9.026
12	2009-04-27 07:34:55	29.0292	-1.90019	40	23.13	1235	18	2.44	13.417	8.847
12	2009-04-27 07:37:25	29.0292	-1.90019	50	22.98	1246	13	2.12	13.485	8.8
12	2009-04-27 07:42:00	29.0292	-1.90019	60	22.95	1275	15	2.19	13.617	8.754
12	2009-04-27 07:44:50	29.0292	-1.90019	70	22.99	1445	24	1.87	13.996	8.575
13	2009-04-27 09:34:52	29.0721	-1.77536	1	24.16	1191	99	3.35	13.05	9.012	637
13	2009-04-27 09:38:50	29.0721	-1.77536	10	24.16	1191	97	2.85	13.033	9.018		33
13	2009-04-27 09:41:10	29.0721	-1.77536	20	24.15	1191	96	2.83	13.064	9.029
13	2009-04-27 09:43:45	29.0721	-1.77536	30	23.97	1194	89		13.048	9.028
13	2009-04-27 09:45:45	29.0721	-1.77536	40	23	1244	7	2.59	13.22	8.975
13	2009-04-27 09:48:15	29.0721	-1.77536	50	22.99	1270	1	1.18		8.725
13	2009-04-27 09:50:00	29.0721	-1.77536	58	22.97	1296	1	1.89	13.816	8.665
13	2009-04-27 09:52:10	29.0721	-1.77536	70	23.03	1534	1	1.65	13.977	8.596
14	2009-04-27 12:11:30	29.1163	-1.66301	1	24.24	1194	100	3.02	13.102	9.019	618
14	2009-04-27 12:16:20	29.1163	-1.66301	10	24.2	1194	99	2.95	13.077	9.025		52
14	2009-04-27 12:21:15	29.1163	-1.66301	20	24.15	1194	99	2.79	13.087	9.025
14	2009-04-27 12:22:50	29.1163	-1.66301	30	24.06	1194	95	2.67	13.133	9.005
14	2009-04-27 12:24:10	29.1163	-1.66301	40	23.09	1273	22	2.53	13.147	8.998
14	2009-04-27 12:25:30	29.1163	-1.66301	48	23	1269	4	1.67	13.719	8.702
14	2009-04-27 12:28:05	29.1163	-1.66301	60	23.09	1357	5	1.45	13.972	8.578
14	2009-04-27 12:30:25	29.1163	-1.66301	70	23.06	1435	9	1.39	14.392	8.415
15	2009-04-28 15:15:10	29.0496	-1.62087	1	23.98	1619	110	0.3	16.051	7.85	13393		0.77	-26.29	3.2	-25.67
15	2009-04-28 15:18:55	29.0496	-1.62087	5	23.44	1618	106	0.29	16.434	7.855		303			2.26	-25.58
15	2009-04-28 15:39:25	29.0496	-1.62087	11	23.06	3147	54	-5.04	34.426	6.394					1.56	-25
15	2009-04-28 15:53:02	29.0496	-1.62087	15	22.38	4562	68	-5.43	52.134	6.377					1.96	-25.11
16	2009-04-30 15:31:52	29.1626	-1.8235	1	24.24	1196	99	3.37	13.103	9.008	581
16	2009-04-30 15:32:45	29.1626	-1.8235	10	24.2	1196	99	3.52	13.089	9.011		18
16	2009-04-30 15:41:25	29.1626	-1.8235	20	24.06	1196	94	3.06	13.086	9.017
16	2009-04-30 15:50:05	29.1626	-1.8235	30	23.89	1201	79	3.17	13.157	9.005
16	2009-04-30 15:59:00	29.1626	-1.8235	40	23.02	1244	8	2.3	13.418	8.82
16	2009-04-30 16:05:00	29.1626	-1.8235	50	22.98	1253	10	2.38	13.574	8.748
16	2009-04-30 16:09:20	29.1626	-1.8235	60	22.98	1291	11	2.43	13.722	8.691
16	2009-04-30 16:13:35	29.1626	-1.8235	70	23.02	1468	17	2.12	14.418	8.413
17	2009-04-30 18:15:48	29.2172	-1.98671	1	24.4	1191	103	3.32	13.046	9.017	583
17	2009-04-30 18:18:00	29.2172	-1.98671	10	24.19	1193	102	3.3	13.108	9.032		35
17	2009-04-30 18:21:25	29.2172	-1.98671	20	24.13	1193	100	3.11	13.101	9.017
17	2009-04-30 18:24:30	29.2172	-1.98671	30	24.03	1196	95	3.42	13.066	9.01
17	2009-04-30 18:28:30	29.2172	-1.98671	40	23.04	1241	21	2.46	13.453	8.802
17	2009-04-30 18:31:20	29.2172	-1.98671	50	22.98	1254	20	2.36	13.551	8.758
17	2009-04-30 18:33:50	29.2172	-1.98671	60	22.97	1277	22	2.43	13.694	8.713
17	2009-04-30 18:36:00	29.2172	-1.98671	70	23.02	1480	24	1.66	14.942	8.139
18	2009-05-01 08:17:30	29.1919	-2.11002	1	24.08	1195	101	3.16	13.112	9.008	605
18	2009-05-01 08:21:55	29.1919	-2.11002	10	24.05	1195	99	3.25	13.133	9.021		37
18	2009-05-01 08:26:55	29.1919	-2.11002	20	24.05	1195	100	3.36	13.093	9.012
18	2009-05-01 08:30:55	29.1919	-2.11002	30	23.97	1198	92	3.36	13.144	9.011
18	2009-05-01 08:35:50	29.1919	-2.11002	40	23.1	1239	2	2.25	13.383	8.827
18	2009-05-01 08:39:50	29.1919	-2.11002	50	23.01	1247	1	2.51	13.457	8.804
18	2009-05-01 08:43:40	29.1919	-2.11002	60	22.97	1279	0	2.36	13.737	8.694
18	2009-05-01 08:46:55	29.1919	-2.11002	70	23	1442	0	1.8	14.88	8.163
19	2009-05-01 10:17:30	29.1365	-2.19096	1	24.25	1193	89		13.055	9.017	628
19	2009-05-01 10:23:15	29.1365	-2.19096	10	24.11	1193	91		13.065	9.031		36
19	2009-05-01 10:27:45	29.1365	-2.19096	20	24.09	1193	91		13.064	9.035
19	2009-05-01 10:32:45	29.1365	-2.19096	30	23.61	1213	46		13.228	8.953
19	2009-05-01 10:38:10	29.1365	-2.19096	40	23.27	1227	4		13.234	8.878
19	2009-05-01 10:42:55	29.1365	-2.19096	50	23	1251	0		13.503	8.801
19	2009-05-01 10:48:05	29.1365	-2.19096	60	22.97	1281	0		13.766	8.697
19	2009-05-01 10:52:55	29.1365	-2.19096	70	23	1469	0		14.59	8.264
20	2009-05-01 12:39:25	29.0626	-2.28486	1	24.5	1188	135		13.031	9.029	617
20	2009-05-01 12:44:05	29.0626	-2.28486	10	24.06	1191	136		13.026	9.028		41
20	2009-05-01 12:48:25	29.0626	-2.28486	20	23.99	1191	137		13.033	9.033
20	2009-05-01 12:53:05	29.0626	-2.28486	30	23.79	1201	97		13.094	8.975
20	2009-05-01 12:58:10	29.0626	-2.28486	40	23.17	1230	2		13.249	8.856
20	2009-05-01 13:02:48	29.0626	-2.28486	50	23.03	1254	1		13.488	8.776
20	2009-05-01 13:06:35	29.0626	-2.28486	60	23.01	1268	1		13.642	8.717
20	2009-05-01 13:10:50	29.0626	-2.28486	70	23.01	1540	1		15.158	7.935
21	2009-05-04 07:40:40	29.2861	-2.0487	1	24.04	1192	118	3.45	13.041	9.037	711		0.29	-22.57	1.93	-23.2
21	2009-05-04 08:12:35	29.2861	-2.0487	10	24.05	1192	125	3.17	13.028	9.033		35			1.95	-23.22
21	2009-05-04 08:22:55	29.2861	-2.0487	15	24.04	1192	124	3.39	13.029	9.028					1.93	-23.2
21	2009-05-04 08:33:15	29.2861	-2.0487	20	24.04	1192	123	3.21	13.068	9.028					1.82	-22.85
21	2009-05-04 08:44:15	29.2861	-2.0487	25	23.88	1198	102	3.2	13.053	9.002					1.79	-22.81
21	2009-05-04 08:53:15	29.2861	-2.0487	30	23.66	1212	64	3.06	13.071	8.98					1.91	-23.47
21	2009-05-04 09:00:45	29.2861	-2.0487	35	23.11	1241	1	2.36	13.445	8.81					1.63	-22.67
21	2009-05-04 09:05:35	29.2861	-2.0487	40	23.05	1243	0	2.46	13.471	8.807					1.63	-22.54
21	2009-05-04 09:12:50	29.2861	-2.0487	45	23	1247	0	2.43	13.511	8.792					1.66	-23
21	2009-05-04 09:17:35	29.2861	-2.0487	50	22.98	1256	0	2.4	13.569	8.756					1.62	-22.51
21	2009-05-04 09:23:50	29.2861	-2.0487	55	22.98	1279	0	2.15	13.739	8.681					1.81	-23.41
21	2009-05-04 09:28:20	29.2861	-2.0487	60	22.97	1312	0	2.31	14.138	8.522					1.71	-23
21	2009-05-04 09:31:10	29.2861	-2.0487	70	23.02	1501	0	1.49	15.764	7.728					1.8	-23.05
21	2009-05-04 09:33:35	29.2861	-2.0487	80	23.06	1795	0	0.6	19.278	7.179					1.83	-22.72
1	2010-10-19 11:00:00	28.9763	-2.33952	1	24.19	1137	114						0.48	-24.01	2.05	-23.15
1	2010-10-19 11:00:00	28.9763	-2.33952	5	24.1	1137	114						0.62	-22.72	1.89	-23.16
1	2010-10-19 11:00:00	28.9763	-2.33952	10	24.02	1136	115						0.63	-23.69	1.9	-22.9
1	2010-10-19 11:00:00	28.9763	-2.33952	15	23.79	1139	98						0.31	-23.78	1.86	-22.2
1	2010-10-19 11:00:00	28.9763	-2.33952	20	23.59	1139	88						0.23	-24.13	1.78	-22.89
1	2010-10-19 11:00:00	28.9763	-2.33952	25	23.48	1140	77						0.2	-23.68	1.77	-23.19
1	2010-10-19 11:00:00	28.9763	-2.33952	30	23.45	1140	72						0.16	-23.22	1.79	-21.93
1	2010-10-19 11:00:00	28.9763	-2.33952	35	23.4	1141	67						0.15	-23.14	1.74	-22.54
1	2010-10-19 11:00:00	28.9763	-2.33952	40	23.3	1139	58						0.14	-23.54	1.85	-22.97
1	2010-10-19 11:00:00	28.9763	-2.33952	45	23.22	1141	46						0.15	-24.32	1.76	-23.18
1	2010-10-19 11:00:00	28.9763	-2.33952	50	23.16	1146	26						0.18	-26.81	1.84	-23.06
1	2010-10-19 11:00:00	28.9763	-2.33952	53	23.12	1155	13						0.19	-30.57	1.81	-23.32
1	2010-10-19 11:00:00	28.9763	-2.33952	56	23.09	1180	7						0.24	-33.48	1.86	-23.45
1	2010-10-19 11:00:00	28.9763	-2.33952	58	23.09	1205	7						0.43	-41.98	1.78	-23.16
1	2010-10-19 11:00:00	28.9763	-2.33952	61	23.1	1234	7						0.46	-41.63	1.87	-23.24
1	2010-10-19 11:00:00	28.9763	-2.33952	65	23.08	1318	8						0.48	-39.33	1.7	-23.07
1	2010-10-19 11:00:00	28.9763	-2.33952	70	23.07	1448	9						0.33	-29.33	1.81	-22.83
1	2010-10-19 11:00:00	28.9763	-2.33952	80	23.08	1806	16						0.16	-28.24
20	2010-10-27 10:00:00	29.2374	-1.72504	1	24.71	1133	129						0.79	-21.8	1.85	-22.96
20	2010-10-27 10:00:00	29.2374	-1.72504	5	24.34	1133	129						0.64	-21.91	1.89	-22.96
20	2010-10-27 10:00:00	29.2374	-1.72504	10	24.25	1133	123						0.49	-23.44	1.92	-22.81
20	2010-10-27 10:00:00	29.2374	-1.72504	15	24.17	1136	120						0.46	-23.42	1.83	-22.97
20	2010-10-27 10:00:00	29.2374	-1.72504	20	24.15	1136	117						0.41	-24.35	1.82	-23.39
20	2010-10-27 10:00:00	29.2374	-1.72504	25	23.77	1137	103						0.25	-23.63	1.81	-23.22
20	2010-10-27 10:00:00	29.2374	-1.72504	30	23.55	1147	85						0.19	-22.73	1.78	-22.93
20	2010-10-27 10:00:00	29.2374	-1.72504	35	23.49	1151	81						0.12	-22.75	1.83	-23.37
20	2010-10-27 10:00:00	29.2374	-1.72504	40	23.44	1154	71						0.12	-22.59	1.75	-23
20	2010-10-27 10:00:00	29.2374	-1.72504	45	23.38	1156	69						0.11	-23.06	1.81	-22.92
20	2010-10-27 10:00:00	29.2374	-1.72504	50	23.35	1159	60						0.11	-22.27	1.68	-23.05
20	2010-10-27 10:00:00	29.2374	-1.72504	55	23.3	1190	32						0.17	-31.92	1.83	-23.02
20	2010-10-27 10:00:00	29.2374	-1.72504	58	23.2	1257	32						0.42	-38.3	2.32	-23.5
20	2010-10-27 10:00:00	29.2374	-1.72504	61	23.14	1264	36						0.17	-27.62	1.65	-23.2
20	2010-10-27 10:00:00	29.2374	-1.72504	66	23.09	1315	47						0.15	-26.53	1.69	-23.23
20	2010-10-27 10:00:00	29.2374	-1.72504	70	23.06	1429	57						0.13	-25.53	1.81	-23.2
20	2010-10-27 10:00:00	29.2374	-1.72504	80	23.05	1751	95						0.1	-26.03	1.84	-23.1
River Nyabahanga	03/17/2007 12:20	29.3752	-2.08139	0.2	23.3			-8.2	1.022	7.78
River Musogoro	03/17/2007 12:50	29.4109	-2.06672	0.2	21.6			-7.04	0.511	7.729
River Muregeya	03/17/2007 13:25	29.3989	-2.03078	0.2	21.4			-6.09	0.331	7.679
River Koko	03/17/2007 14:54	29.3551	-1.99127	0.2	22			-7.64	0.345	7.218
River Buhari	03/17/2007 17:20	29.3307	-2.11789	0.2	20.3			-10.88	0.267	7.615
River Kirao	03/17/2007 17:46	29.3253	-2.13102	0.2	20.9			-8.84	0.192	7.126
River Magarama	03/17/2007 18:20	29.2964	-2.16663	0.2	19.5			-4.99	0.779	8.035
River Mushuva	03/22/2007 13:20	28.7956	-2.36229	0.2	20.1			-6.95	0.424	7.709
River Mpungwe	03/22/2007 14:00	28.7884	-2.38485	0.2	19.5			-7.45	0.308	7.742
River Kakumbu	03/22/2007 14:30	28.8343	-2.41381	0.2	25.7			-7.72	0.515	7.475
River Murhundu	03/22/2007 15:00	28.8319	-2.43526	0.2	21			-13.02	0.096	7.036
River Mugaba-Bwindi	2007-03-22 15:40:00	28.8367	-2.46981	0.2	22.9			-13.83	0.161	7.037
River Mushava	2007-08-28 10:15:00	28.7957	-2.362	0.2	16.4	77		-6.09	0.59	8.022			3.68	-23.48			40
River Mpungwe	2007-08-28 10:45:00	28.7884	-2.38485	0.2	17.4	72		-4.45	0.588	8.009			1.8	-24.51			18
River Kakumbu	2007-08-28 11:30:00	28.8349	-2.41374	0.2	22.6	173		-10.04	1.035	7.951			2.74	-21.77			50
River Murhundu	2007-08-28 12:00:00	28.8345	-2.43273	0.2	24	129		-8.84	0.973	7.691			3.79	-20.89			129
River Mugada-Bwindi	2007-08-28 12:40:00	28.8368	-2.47075	0.2	27	164		-8.38	1.166	8.027			5.23	-21.1			171
River Ruzizi	2007-08-28 13:45:00	28.887	-2.50511	0.2	24.5	1181		3.12	13.16	9.014			0.51	-21.23			2
River Nyabahanga	2007-09-10 11:25:00	29.3752	-2.08131	0.2	21.2	173		-6.74	0.884	7.959			1.23	-23.62			20
River Musogoro	2007-09-10 12:00:00	29.4112	-2.06677	0.2	20	85		-5.9	0.389	7.708			2.84	-22.77			112
River Muregeya	2007-09-10 12:40:00	29.399	-2.03079	0.2	20	87		-5.87	0.187	7.408			14.04	-24.09			340
River Koko	2007-09-10 14:00:00	29.3569	-1.99169	0.2	21.5	80		-6.85	0.341	7.272			5.89	-23.69			139
River Buhari	2007-09-10 16:10:00	29.3307	-2.1178	0.2	19.8	112		-6.87	0.311	7.531			7.92	-21.17			282
River Kiraro	2007-09-10 16:30:00	29.3253	-2.13098	0.2	20.8	68		-8.1	0.244	7.734			3.28	-22.33			75
River Magarama	2007-09-10 17:15:00	29.2964	-2.16661	0.2	19.3	53		-7.15	0.156	7.82			9.25	-23.48			241
River Koko	2008-06-21 12:46:00	29.3569	-1.99193	0.2	20.6	85		-6.25	0.37	7.31			6.38	-24.21	2.33	-24.93	181
River Muregeya	2008-06-21 14:30:00	29.399	-2.03074	0.2	21.8	90		-3.82	0.248	7.572					1.53	-24.34	453
River Musogoro	2008-06-21 15:20:00	29.4115	-2.06695	0.2	22.6	81		-4.73	0.36	7.633			2.89	-23.27	1.89	-23.39	133
River Buhari	2008-06-21 16:30:00	29.3306	-2.11788	0.2	19.8	110		-6.04	0.358	7.763			0.83	-22.42	0.78	-22.34	20
River Kiraro	2008-06-21 17:10:00	29.3251	-2.13154	0.2	22.8	75		-8.06	0.3	7.343			1.95	-23.45	1.27	-23.43	38
River Magarama	2008-06-21 17:50:00	29.2964	-2.16647	0.2	19.2	162		-4.31	0.907	8.021			6.61	-23.41	1.91	-23.07	120
River Mushava	2008-06-26 11:30:00	28.7955	-2.36234	0.2	16.6	74		-5.77	0.556	8.056			3.94	-23.88	1.35	-24.25	56
River Mpungwe	2008-06-26 12:15:00	28.7882	-2.38494	0.2	17.8	69		-4.5	0.52	8.001			2.93	-25.14	1.36	-25.63	32
River Kakumbu	2008-06-26 13:00:00	28.8348	-2.41409	0.2	22.3	137		-7.91	0.798	7.776			5.57	-21.27	1.18	-21.93	375
River Murhundu	2008-06-26 13:45:00	28.832	-2.43548	0.2	19.7	88		-6.27	0.595	7.657			5.94	-21.39	1.8	-22	134
River Mugada	2008-06-26 14:40:00	28.8369	-2.47008	0.2	23.6	120		-7.86	0.949	7.934			6.04	-20.98	1.57	-21.57	337
River Ruzizi	2008-06-26 16:00:00	28.8871	-2.50515	0.2	23.3	1182		3.51	13.24	9.027			0.54	-21.76	1.58	-19.51	4
River Mushava	2009-04-22 11:00:00	28.7955	-2.36236	0.2	18	45		-6.65	0.278	7.789			6.45	-23	3.25	-25.44	133
River M7pungwe	2009-04-22 11:35:00	28.7884	-2.38483	0.2	18.4	41		-4.08	0.165	7.43			10.89	-22.69	2.76	-27.42	591
River Kakumbu	2009-04-22 12:30:00	28.8347	-2.41389	0.2	22.7	111		-7.21	0.214	6.927			12.14	-20.3	1.97	-24.16	619
River Murhundu	2009-04-22 13:15:00	28.8345	-2.41321	0.2	20.8	62		-7.56	0.216	6.824			14.72	-21.6	2.04	-22.84	768
River M4agada-bwindi	2009-04-22 14:10:00	28.8366	-2.4702	0.2	23.3	94		-7.77	0.541	7.503			9.43	-20.02	1.69	-23.6	997
River Ruzizi	2009-04-22 17:25:00	28.8869	-2.50519	0.2	23.8	1151		2.91	12.73	9.039			0.36	-22.63	2.88	-23.71	6
River Koko	2009-05-05 08:40:00	29.3569	-1.99064	0.2	18.6	87		-7.05	0.395	7.321			2.94	-24.93	2.89	-24.68	85
River Muregeya	2009-05-05 10:27:00	29.3989	-2.0308	0.2	20.2	90		-4.1	0.271	7.581			3.01	-25.15	1.82	-24.92	245
River Musogoro	2009-05-05 11:20:00	29.4112	-2.06685	0.2	19.4	79		-4.33	0.392	7.704			2.09	-23.03	2.67	-23.79	82
River Buhari	2009-05-05 13:10:00	29.3305	-2.11785	0.2	21.6	112		-6.79	0.377	7.79			1.11	-22.51	1.51	-23.43	39
River Kiraro	2009-05-05 13:55:00	29.3251	-2.13154	0.2	24.7	72		-7.04	0.293	7.331			0.76	-23.71	1.63	-24.26	22
River Magarama	2009-05-05 15:05:00	29.2964	-2.16647	0.2	22.2	91		-3.88	0.543	7.922			2.39	-24.24	2.24	-24.17	41
